# Supplementary material for: Optimization of Pore Characteristics of Graphite-Based Anode for Li-Ion Batteries by Control of the Particle Size Distribution
Source: Materials (Basel). 2023 Oct 27;16(21):6896. doi: 10.3390/ma16216896 (PMC10650451; doi:10.3390/ma16216896)
Supplement: Supplementary file 1 [file materials-16-06896-s001.zip]

Archive with 1 entries (1 files):
- materials-2640654-supplementary.pdf
